# Supplementary material for: A Journey through Diastereomeric Space: The Design, Synthesis, In Vitro and In Vivo Pharmacological Activity, and Molecular Modeling of Novel Potent Diastereomeric MOR Agonists and Antagonists
Source: Molecules. 2022 Sep 30;27(19):6455. doi: 10.3390/molecules27196455 (PMC9570967; doi:10.3390/molecules27196455)
Supplement: Supplementary file 1 [file molecules-27-06455-s001.zip]

Archive with 1 entries (1 files):
- molecules-1917474-supplementary.pdf
